# Supplementary material for: Wearable Technology Acceptance in Health Care Based on National Culture Differences: Cross-Country Analysis Between Chinese and Swiss Consumers
Source: J Med Internet Res. 2020 Oct 22;22(10):e18801. doi: 10.2196/18801 (PMC7644382; doi:10.2196/18801)
Supplement: Multimedia Appendix 1 [file jmir_v22i10e18801_app1.xlsx]

## Sheet: Sheet1
Appendix 1. Measurement items
Performance expectancy (PE)
	PE1	I find a smartwatch useful in my daily life.
	PE2	Using a smartwatch helps accomplish things more quickly.
	PE3	Using a smartwatch improves the quality of my daily healthcare seeking.
Hedonic motivation (HM)
	HM1	Using a smartwatch is fun.
	HM2	Using a smartwatch is enjoyable.
	HM3	Using a smartwatch is entertaining.
Functional congruence (FC)
	FC1	Smartwatches are expected to be comfortable.
	FC2	Smartwatches are expected to be fashionable.
	FC3	Smartwatches are expected to be priced appropriately considering their quality.
Effort expectancy (EE)
	EE1	Learning how to use the functions of smartwatches is easy for me.
	EE2	I find smartwatches easy to use.
	EE3	It is easy for me to get quite good at using a smartwatch.
Social Influence (SI)
	SI1	People who are important to me would think that I should use smartwatch.
	SI2	People who influence me would think that I should use smartwatch.
	SI3	People whose opinions are valued to me would prefer that I should use smartwatch.
Health consciousness (HE)
	HC1	I think about my health a lot.
	HC2	I’m usually aware of my health.
	HC3	I’m alert to changes of my health.
	HC4	I take responsibility for the state of my health.
Perceived privacy risk (PPR) concerning the fact that smartwatch vendors have access to users' personal data.
	PPR1	I think there is a risk involved in disclosing personal health information to others.
	PPR2	I think there is potential loss associated with disclosing personal health information to others.
	PRR3	There would be too much uncertainty associated with giving my personal health information to others.
Behavioral intention (BI)
	BI1	I intend to use a smartwatch in preventive healthcare in the future.
	BI2	I intend to use a smartwatch in preventive healthcare at every possible opportunity in the future.
	BI3	I plan to increase my use of a smartwatch in preventive healthcare in the future.
